# Supplementary material for: Expert Opinions about Barriers and Facilitators to Physical Activity Participation in Ghanaian Adults with Type 2 Diabetes: A Qualitative Descriptive Study
Source: Sports (Basel). 2023 Jun 21;11(7):123. doi: 10.3390/sports11070123 (PMC10383987; doi:10.3390/sports11070123)
Supplement: Supplementary file 1 [file sports-11-00123-s001.zip]

Archive with 1 entries (1 files):
- sports-2468649-supplementary.pdf
